# Supplementary material for: Effect of a 6-Month Functional Food Intervention on the Microbiota of Stunted Children in East Nusa Tenggara, Indonesia—A Randomized Placebo-Controlled Parallel Trial
Source: Foods. 2025 Jun 24;14(13):2218. doi: 10.3390/foods14132218 (PMC12248618; doi:10.3390/foods14132218)
Supplement: Supplementary file 1 [file foods-14-02218-s001.zip]

Archive with 6 entries (6 files):
- Suppl Fig 1.pdf
- Suppl Fig 2.pdf
- Suppl Fig 3.pdf
- Suppl Table 1.pdf
- Suppl Table 2.pdf
- Suppl Table 3.pdf
